# Supplementary material for: Wolbachia in the Genus Bicyclus: a Forgotten Player
Source: Microb Ecol. 2017 Jul 12;75(1):255–63. doi: 10.1007/s00248-017-1024-9 (PMC5742604; doi:10.1007/s00248-017-1024-9)
Supplement: Supplementary file 5 — Origin, sex, Wolbachia- infection status and the different allelic profiles for wsp, coxA, fbpA, ftsZ, gatB and hcpA Wolbachia genes from all specimens from the 24 species of Bicyclus butterflies investigated in this study. (−) no PCR amplification, (+) PCR amplification but failed sequencing. Allelic profiles in brackets are the closest matches to our sequences in the pubmlst.org database. (XLS 87 kb). [file 248_2017_1024_MOESM3_ESM.xls]

## Sheet: Sheet1
Ref	SampleCode	Species	Sex	Country	Location	Habitat	DNA-ID	COI-PCR-amplification	WolbachiaInfection	CountryInfRate%	Supergroup	WSP-type	GatB-Type	CoxA-Type	HcPA-Type	FtsZ-Type	FbpA-Type	StrainType	ClonalComplex	Strain_ID	comments
141	OB-IND-1804	Bicyclus anisops	Female	Nigeria	Ngel Nyaki	Savannah	OB41	yes	yes	90	b	wsp:705	gatB:145	(coxA:4)	(hcpA:74)	ftsZ:7	fbpA:6	G		wBani_B
142	OB-IND-1808	Bicyclus anisops	Female	Nigeria	Ngel Nyaki	Savannah	OB42	yes	yes	90	b	-	-	-	-	-	fbpA:6	NA		NA
143	OB-IND-1810	Bicyclus anisops	Female	Nigeria	Ngel Nyaki	Savannah	OB43	yes	yes	90	b	wsp:705	gatB:145	(coxA:4)	(hcpA:74)	ftsZ:7	fbpA:6	G		wBani_B
144	OB-IND-1807	Bicyclus anisops	Male	Nigeria	Ngel Nyaki	Savannah	OB44	yes	no	90	NA	-	-	-	-	-	-	NA		NA
145	OB-IND-1809	Bicyclus anisops	Male	Nigeria	Ngel Nyaki	Savannah	OB45	yes	yes	90	b	wsp:705	gatB:145	(coxA:4)	(hcpA:74)	ftsZ:7	fbpA:6	G		wBani_B
146	OB-IND-1813	Bicyclus anisops	Male	Nigeria	Ngel Nyaki	Savannah	OB46	yes	yes	90	b	wsp:705	gatB:145	(coxA:4)	(hcpA:74)	ftsZ:7	fbpA:6	G		wBani_B
147	OB-IND-1829	Bicyclus anisops	Male	Nigeria	Obudu	Savannah	OB47	yes	yes	90	b	wsp:705	gatB:145	(coxA:4)	(hcpA:74)	ftsZ:7	fbpA:6	G		wBani_B
148	OB-IND-1832	Bicyclus anisops	Male	Nigeria	Obudu	Savannah	OB48	yes	yes	90	b	-	gatB:145	-	-	-	-	NA		NA
149	OB-IND-1833	Bicyclus anisops	Male	Nigeria	Obudu	Savannah	OB49	yes	yes	90	b	wsp:705	gatB:145	-	(hcpA:74)	ftsZ:7	fbpA:6	G		wBani_B
150	OB-IND-1834	Bicyclus anisops	Male	Nigeria	Obudu	Savannah	OB50	yes	yes	90	b	wsp:705	gatB:145	(coxA:4)	(hcpA:74)	ftsZ:7	fbpA:6	G		wBani_B
81	OB-CAM-1001	Bicyclus anynana anynana	Female	Malawi	Lab Stock (Cambridge)	Savannah	81	yes	no	0	NA	-	-	-	-	-	-	NA		NA
82	OB-CAM-1002	Bicyclus anynana anynana	Female	Malawi	Lab Stock (Cambridge)	Savannah	82	yes	no	0	NA	-	-	-	-	-	-	NA		NA
83	OB-CAM-1003	Bicyclus anynana anynana	Female	Malawi	Lab Stock (Cambridge)	Savannah	83	yes	no	0	NA	-	-	-	-	-	-	NA		NA
84	OB-CAM-1004	Bicyclus anynana anynana	Female	Malawi	Lab Stock (Cambridge)	Savannah	84	yes	no	0	NA	-	-	-	-	-	-	NA		NA
85	OB-CAM-1005	Bicyclus anynana anynana	Female	Malawi	Lab Stock (Cambridge)	Savannah	85	yes	no	0	NA	-	-	-	-	-	-	NA		NA
86	OB-CAM-1006	Bicyclus anynana anynana	Female	Malawi	Lab Stock (Cambridge)	Savannah	86	yes	no	0	NA	-	-	-	-	-	-	NA		NA
87	OB-CAM-1007	Bicyclus anynana anynana	Female	Malawi	Lab Stock (Cambridge)	Savannah	87	yes	no	0	NA	-	-	-	-	-	-	NA		NA
88	OB-CAM-1008	Bicyclus anynana anynana	Female	Malawi	Lab Stock (Cambridge)	Savannah	88	yes	no	0	NA	-	-	-	-	-	-	NA		NA
89	OB-CAM-1009	Bicyclus anynana anynana	Female	Malawi	Lab Stock (Cambridge)	Savannah	89	yes	no	0	NA	-	-	-	-	-	-	NA		NA
90	OB-CAM-1010	Bicyclus anynana anynana	Female	Malawi	Lab Stock (Cambridge)	Savannah	90	yes	no	0	NA	-	-	-	-	-	-	NA		NA
131	OB-IND-0044	Bicyclus auricruda fulgida	Female	Nigeria	Afi Mountains	Forest	OB31	yes	yes	60	a	-	-	coxA:6	-	-	-	NA		NA
132	OB-IND-0051	Bicyclus auricruda fulgida	Female	Nigeria	Afi Mountains	Forest	OB32	yes	no	60	NA	-	-	-	-	-	-	NA		NA
138	OB-IND-1820	Bicyclus auricruda fulgida	Female	Nigeria	Ngel Nyaki	Forest	OB38	yes	yes	60	a	wsp:256	gatB:7	coxA:6	hcpA:7	ftsZ:3	fbpA:8	19	ST19	wBaur2_A
139	No Code	Bicyclus auricruda fulgida	Female	Nigeria	Ologbo	Forest	OB39	yes	no	60	NA	-	-	-	-	-	-	NA		NA
133	OB-IND-1073	Bicyclus auricruda fulgida	Female	Nigeria	Ologbo	Forest	OB33	yes	yes	60	a	wsp:256	-	coxA:6	-	ftsZ:3	fbpA:8	19	ST19	wBaur2_A
134	OB-IND-1076	Bicyclus auricruda fulgida	Female	Nigeria	Ologbo	Forest	OB34	yes	no	60	NA	-	-	-	-	-	-	NA		NA
135	OB-IND-1300	Bicyclus auricruda fulgida	Female	Nigeria	Ologbo	Forest	OB35	yes	yes	60	a	wsp:X	-	coxA:6	hcpA:7	(ftsZ:81)	fbpA:8	K	ST19	wBaur_A
136	OB-IND-1317	Bicyclus auricruda fulgida	Female	Nigeria	Ologbo	Forest	OB36	yes	yes	60	b	-	-	(coxA:4)	-	ftsZ:7	-	(G)		NA
137	OB-IND-1751	Bicyclus auricruda fulgida	Female	Nigeria	Ologbo	Forest	OB37	yes	yes	60	a	wsp:256	gatB:7	coxA:6	hcpA:7	ftsZ:3	fbpA:8	19	ST19	wBaur2_A
140	OB-IND-1817	Bicyclus auricruda fulgida	Male	Nigeria	Ngel Nyaki	Forest	OB40	yes	no	60	NA	-	-	-	-	-	-	NA		NA
74	OB-KIB-0062	Bicyclus collinsi	Female	Uganda	Kibale	Forest	74	yes	yes	85.7	a	wsp:18	gatB:7	coxA:6	hcpA:7	ftsZ:3	fbpA:8	19	ST19	wBcol_A
75	OB-KIB-0063	Bicyclus collinsi	Female	Uganda	Kibale	Forest	75	yes	yes	85.7	a	wsp:18	gatB:7	coxA:6	hcpA:7	ftsZ:3	fbpA:8	19	ST19	wBcol_A
69	OB-KIB-0022	Bicyclus collinsi	Male	Uganda	Kibale	Forest	69	yes	yes	85.7	a	wsp:18	gatB:7	coxA:6	hcpA:7	ftsZ:3	fbpA:8	19	ST19	wBcol_A
70	OB-KIB-0023	Bicyclus collinsi	Male	Uganda	Kibale	Forest	70	yes	yes	85.7	a	wsp:18	gatB:7	coxA:6	hcpA:7	ftsZ:3	fbpA:8	19	ST19	wBcol_A
71	OB-KIB-0024	Bicyclus collinsi	Male	Uganda	Kibale	Forest	71	yes	yes	85.7	a	wsp:18	gatB:7	coxA:6	hcpA:7	ftsZ:3	fbpA:8	19	ST19	wBcol_A
79	OB-KIB-0087	Bicyclus collinsi	Male	Uganda	Kibale	Forest	79	yes	yes	85.7	a	-	gatB:7	coxA:6	hcpA:7	ftsZ:3	fbpA:8	19	ST19	wBcol_A
80	OB-KIB-0088	Bicyclus collinsi	Male	Uganda	Kibale	Forest	80	yes	no	85.7	NA	-	-	-	-	-	-	NA		NA
72	OB-KIB-0058	Bicyclus dentata	Female	Uganda	Kibale	Forest	72	yes	yes	87.5	b	wsp:706	gatB:9	coxA:258	(hcpA:74)	ftsZ:81	fbpA:6	A		wBden_B
73	OB-KIB-0059	Bicyclus dentata	Female	Uganda	Kibale	Forest	73	yes	yes	87.5	b	wsp:706	gatB:9	coxA:258	(hcpA:74)	ftsZ:81	fbpA:6	A		wBden_B
66	OB-KIB-0012	Bicyclus dentata	Male	Uganda	Kibale	Forest	66	yes	yes	87.5	b	wsp:706	gatB:9	coxA:258	(hcpA:74)	ftsZ:81	fbpA:6	A		wBden_B
67	OB-KIB-0013	Bicyclus dentata	Male	Uganda	Kibale	Forest	67	yes	no	87.5	NA	-	-	-	-	-	-	NA		NA
68	OB-KIB-0014	Bicyclus dentata	Male	Uganda	Kibale	Forest	68	yes	yes	87.5	b	wsp:706	gatB:9	coxA:258	(hcpA:74)	ftsZ:81	fbpA:6	A		wBden_B
76	OB-KIB-0064	Bicyclus dentata	Male	Uganda	Kibale	Forest	76	yes	yes	87.5	b	wsp:706	gatB:9	coxA:258	(hcpA:74)	ftsZ:81	fbpA:6	A		wBden_B
77	OB-KIB-0067	Bicyclus dentata	Male	Uganda	Kibale	Forest	77	yes	yes	87.5	b	wsp:706	gatB:9	coxA:258	(hcpA:74)	ftsZ:81	fbpA:6	A		wBden_B
78	OB-KIB-0068	Bicyclus dentata	Male	Uganda	Kibale	Forest	78	yes	yes	87.5	b	wsp:706	gatB:9	coxA:258	(hcpA:74)	ftsZ:81	fbpA:6	A		wBden_B
13	OB-IND-1070	Bicyclus ephorus	Female	Nigeria	Ologbo	Forest	13	yes	no	60	NA	-	-	-	-	-	-	NA		NA
14	OB-IND-1071	Bicyclus ephorus	Female	Nigeria	Ologbo	Forest	14	yes	no	60	NA	-	-	-	-	-	-	NA		NA
56	OB-IND-1756	Bicyclus ephorus	Female	Nigeria	Ologbo	Forest	56	yes	yes	60	b	wsp:115	gatB:71	coxA:67	-	-	fbpA:6	C		wBeph_B
33	OB-IND-1249	Bicyclus ephorus	Female	Liberia	Sapo	Forest	33	yes	yes	100	b	wsp:115	gatB:71	coxA:67	hcpA:74	ftsZ:4	fbpA:6	C	ST187	wBeph_B
35	OB-IND-1263	Bicyclus ephorus	Female	Liberia	Sapo	Forest	35	yes	yes	100	b	wsp:115	gatB:71	coxA:67	-	ftsZ:4	fbpA:6	C		wBeph_B
41	OB-IND-1318	Bicyclus ephorus	Male	Nigeria	Ologbo	Forest	41	yes	yes	60	b	-	gatB:71	-	-	-	-	NA		NA
42	OB-IND-1319	Bicyclus ephorus	Male	Nigeria	Ologbo	Forest	42	yes	yes	60	b	-	gatB:71	-	-	-	-	NA		NA
26	OB-IND-1229	Bicyclus ephorus	Male	Liberia	Sapo	Forest	26	yes	yes	100	b	wsp:115	gatB:71	coxA:67	hcpA:74	-	fbpA:6	C		wBeph_B
27	OB-IND-1230	Bicyclus ephorus	Male	Liberia	Sapo	Forest	27	yes	yes	100	b	wsp:115	gatB:71	coxA:67	hcpA:74	-	fbpA:6	C		wBeph_B
40	OB-IND-1290	Bicyclus ephorus	Male	Liberia	Sapo	Forest	40	yes	yes	100	b	wsp:115	gatB:71	coxA:67	hcpA:74	ftsZ:4	fbpA:6	C	ST187	wBeph_B
45	OB-IND-1444	Bicyclus evadne	Female	Nigeria	Ologbo	Forest	45	yes	yes	100	b	wsp:322	-	(coxA:4)	-	+	(fbpA:6)	(F)		(wBeva_B)	FtsZ locus amplified at PCR, but failed at sequencing (twice)
19	OB-IND-1209	Bicyclus evadne	Female	Liberia	Sapo	Forest	19	yes	yes	85.7	b	wsp:322	gatB:71	(coxA:4)	hcpA:74	-	(fbpA:6)	F		wBeva_B
20	OB-IND-1210	Bicyclus evadne	Female	Liberia	Sapo	Forest	20	yes	yes	85.7	b	wsp:322	gatB:71	(coxA:4)	hcpA:74	-	(fbpA:6)	F		wBeva_B
28	OB-IND-1233	Bicyclus evadne	Female	Liberia	Sapo	Forest	28	yes	yes	85.7	b	wsp:322	gatB:71	(coxA:4)	hcpA:74	-	(fbpA:6)	F		wBeva_B
32	OB-IND-1245	Bicyclus evadne	Female	Liberia	Sapo	Forest	32	yes	yes	85.7	a	wsp:301	gatB:89	coxA:241	hcpA:60	ftsZ:3	fbpA:120	B		wBeva_A
29	OB-IND-1234	Bicyclus evadne	Male	Liberia	Sapo	Forest	29	yes	no	85.7	NA	-	-	-	-	-	-	NA		NA
30	OB-IND-1235	Bicyclus evadne	Male	Liberia	Sapo	Forest	30	yes	yes	85.7	a	wsp:301	gatB:89	coxA:241	hcpA:60	ftsZ:3	fbpA:120	B		wBeva_A
31	OB-IND-1236	Bicyclus evadne	Male	Liberia	Sapo	Forest	31	yes	yes	85.7	b	wsp:322	gatB:71	-	hcpA:74	(ftsZ:81)	(fbpA:6)	F		wBeva_B
123	OB-IND-1298	Bicyclus funebris	Female	Nigeria	Ologbo	Forest	OB23	yes	yes	70	b	wsp:115	-	-	(hcpA:5)	ftsZ:65	-	(D)		(wBfun_B)
124	OB-IND-1310	Bicyclus funebris	Female	Nigeria	Ologbo	Forest	OB24	yes	yes	70	b	-	-	(coxA:4)	-	ftsZ:7	-	(G)		NA
125	OB-IND-1330	Bicyclus funebris	Female	Nigeria	Ologbo	Forest	OB25	yes	yes	70	b	wsp:115	-	coxA:67	(hcpA:5)	ftsZ:65	fbpA:6	D		wBfun_B
128	OB-IND-1465	Bicyclus funebris	Female	Nigeria	Omo Forest	Forest	OB28	yes	no	70	NA	-	-	-	-	-	-	NA		NA
129	OB-IND-1466	Bicyclus funebris	Female	Nigeria	Omo Forest	Forest	OB29	yes	yes	70	b	wsp:115	gatB:71	coxA:67	-	ftsZ:65	-	D		wBfun_B
121	OB-IND-0032	Bicyclus funebris	Female	Nigeria	Rhoko	Forest	OB21	yes	no	70	NA	-	-	-	-	-	-	NA		NA
122	OB-IND-0033	Bicyclus funebris	Female	Nigeria	Rhoko	Forest	OB22	yes	yes	70	b	-	gatB:71	-	-	-	+	NA		NA	FbpA locus amplified at PCR, but failed at sequencing (twice)
126	OB-IND-1414	Bicyclus funebris	Female	Nigeria	Rhoko	Forest	OB26	yes	yes	70	b	wsp:115	-	coxA:67	(hcpA:5)	-	-	(D)		(wBfun_B)
127	OB-IND-1415	Bicyclus funebris	Female	Nigeria	Rhoko	Forest	OB27	yes	yes	70	b	wsp:115	-	coxA:67	(hcpA:5)	-	-	(D)		(wBfun_B)
130	OB-IND-1405	Bicyclus funebris	Male	Nigeria	Afi Mountains	Forest	OB30	yes	no	70	NA	-	-	-	-	-	-	NA		NA
196	OB-IND-0048	Bicyclus ignobilis	Female	Nigeria	Afi Mountains	Forest	OB96	yes	yes	100	a	wsp:18	gatB:7	coxA:6	-	-	-	(19)	ST19	(wBign_A)
197	OB-IND-0056	Bicyclus ignobilis	Female	Nigeria	Afi Mountains	Forest	OB97	yes	yes	100	a	wsp:18	gatB:7	coxA:6	-	-	-	(19)	ST19	(wBign_A)
198	OB-IND-1722	Bicyclus ignobilis	Female	Nigeria	Ologbo	Forest	OB98	yes	yes	100	a	wsp:18	gatB:7	coxA:6	hcpA:7	ftsZ:3	fbpA:8	19	ST19	wBign_A
199	OB-IND-1723	Bicyclus ignobilis	Female	Nigeria	Ologbo	Forest	OB99	yes	yes	100	a	wsp:18	gatB:7	coxA:6	hcpA:7	ftsZ:3	fbpA:8	19	ST19	wBign_A
200	OB-IND-1730	Bicyclus ignobilis	Female	Nigeria	Ologbo	Forest	OB100	yes	yes	100	a	wsp:18	gatB:7	coxA:6	hcpA:7	ftsZ:3	fbpA:8	19	ST19	wBign_A
111	OB-IND-1012	Bicyclus italus	Female	Nigeria	Afi Mountains	Forest	OB11	yes	no	70	NA	-	-	-	-	-	-	NA		NA
112	OB-IND-1013	Bicyclus italus	Female	Nigeria	Afi Mountains	Forest	OB12	yes	yes	70	b	-	gatB:9	coxA:38	hcpA:29	-	-	E		wBita_B
114	No Code	Bicyclus italus	Female	Nigeria	Ologbo	Forest	OB15	yes	yes	70	b	-	-	coxA:38	-	-	-	NA		NA
115	No Code	Bicyclus italus	Female	Nigeria	Ologbo	Forest	OB14	yes	yes	70	b	-	gatB:9	-	-	-	-	NA		NA
116	No Code	Bicyclus italus	Female	Nigeria	Ologbo	Forest	OB16	yes	yes	70	b	-	-	coxA:38	hcpA:29	ftsZ:35	fbpA:42	E		wBita_B
117	No Code	Bicyclus italus	Female	Nigeria	Ologbo	Forest	OB17	yes	yes	70	b	-	gatB:9	coxA:38	-	-	fbpA:42	(E)		(wBita_B)
118	No Code	Bicyclus italus	Female	Nigeria	Ologbo	Forest	OB18	yes	yes	70	b	-	gatB:9	coxA:38	hcpA:29	ftsZ:35	-	E		wBita_B
119	No Code	Bicyclus italus	Female	Nigeria	Ologbo	Forest	OB19	yes	no	70	NA	-	-	-	-	-	-	NA		NA
120	No Code	Bicyclus italus	Female	Nigeria	Ologbo	Forest	OB20	yes	no	70	NA	-	-	-	-	-	-	NA		NA
113	OB-IND-1420	Bicyclus italus	Female	Nigeria	Rhoko	Forest	OB13	yes	yes	70	b	-	gatB:9	coxA:38	-	-	-	(E)		(wBita_B)
65	OB-IND-1836	Bicyclus mandanes	Male	Nigeria	Obudu	Forest	65	yes	yes	100	a	wsp:18	gatB:7	-	hcpA:7	ftsZ:3	-	19	ST19	wBman_A
181	No Code	Bicyclus nobilis	Female	Nigeria	Ologbo	Forest	OB81	yes	yes	80	b	-	-	coxA:4	-	-	(fbpA:6)	(N)		wBnob_B
182	OB-IND-1049	Bicyclus nobilis	Female	Nigeria	Ologbo	Forest	OB82	yes	yes	80	b	wsp:W	-	coxA:4	-	ftsZ:90	-	(N)		wBnob_B
183	OB-IND-1443	Bicyclus nobilis	Female	Nigeria	Ologbo	Forest	OB83	yes	yes	80	b	wsp:W	-	-	-	-	-	(N)		wBnob_B
184	OB-IND-1728	Bicyclus nobilis	Female	Nigeria	Ologbo	Forest	OB84	yes	yes	80	NA	wsp:W	gatB:7	coxA:4	hcpA:5	-	-	NA		wBnob_B	gatB locus failed on sequencing a second time, uncertainty on strain type and supergroup
185	OB-IND-1740	Bicyclus nobilis	Female	Nigeria	Ologbo	Forest	OB85	yes	yes	80	b	wsp:W	-	coxA:4	-	-	-	NA		wBnob_B
186	OB-IND-1749	Bicyclus nobilis	Female	Nigeria	Ologbo	Forest	OB86	yes	yes	80	b	wsp:W	-	coxA:4	hcpA:5	-	-	(N)		wBnob_B
187	OB-IND-1051	Bicyclus nobilis	Male	Nigeria	Ologbo	Forest	OB87	yes	yes	80	b	wsp:W	-	-	-	-	-	(N)		wBnob_B
188	OB-IND-1056	Bicyclus nobilis	Male	Nigeria	Ologbo	Forest	OB88	yes	yes	80	b	wsp:W	-	coxA:4	hcpA:5	-	-	(N)		wBnob_B
189	OB-IND-1725	Bicyclus nobilis	Male	Nigeria	Ologbo	Forest	OB89	yes	no	80	NA	-	-	-	-	-	-	NA		NA
190	OB-IND-1726	Bicyclus nobilis	Male	Nigeria	Ologbo	Forest	OB90	yes	no	80	NA	-	-	-	-	-	-	NA		NA
54	OB-IND-1707	Bicyclus pavonis	Female	Nigeria	Amurum	Savannah	54	yes	no	28.5	NA	-	-	-	-	-	-	NA		NA
48	OB-IND-1701	Bicyclus pavonis	Male	Nigeria	Amurum	Savannah	48	yes	no	28.5	NA	-	-	-	-	-	-	NA		NA
49	OB-IND-1702	Bicyclus pavonis	Male	Nigeria	Amurum	Savannah	49	yes	no	28.5	NA	-	-	-	-	-	-	NA		NA
50	OB-IND-1703	Bicyclus pavonis	Male	Nigeria	Amurum	Savannah	50	yes	yes	28.5	b	-	(gatB:189)	-	(hcpA:3)	-	-	(P)		NA
51	OB-IND-1704	Bicyclus pavonis	Male	Nigeria	Amurum	Savannah	51	yes	no	28.5	NA	-	-	-	-	-	-	NA		NA
52	OB-IND-1705	Bicyclus pavonis	Male	Nigeria	Amurum	Savannah	52	yes	no	28.5	NA	-	-	-	-	-	-	NA		NA
53	OB-IND-1706	Bicyclus pavonis	Male	Nigeria	Amurum	Savannah	53	yes	yes	28.5	b	wsp:10	gatB:4	coxA:14	hcp:3	ftsZ:73	fbpA:4	423		wBpav_B
191	OB-IND-1908	Bicyclus procora	Female	Ghana	Wli	Forest	OB91	yes	no	0	NA	-	-	-	-	-	-	NA		NA
193	OB-IND-1903	Bicyclus procora	Male	Ghana	Biakpa	Forest	OB93	yes	no	0	NA	-	-	-	-	-	-	NA		NA
192	OB-IND-1030	Bicyclus procora	Male	Ghana	Bobiri	Forest	OB92	yes	no	0	NA	-	-	-	-	-	-	NA		NA
195	OB-IND-1912	Bicyclus procora	Male	Ghana	Kakum	Forest	OB95	yes	no	0	NA	-	-	-	-	-	-	NA		NA
194	OB-IND-1907	Bicyclus procora	Male	Ghana	Wli	Forest	OB94	yes	no	0	NA	-	-	-	-	-	-	NA		NA
91	OB-CAM-1011	Bicyclus safitza safitza	Female	Uganda	Lab Stock (Cambridge)	Savannah	91	yes	no	0	NA	-	-	-	-	-	-	NA		NA
92	OB-CAM-1012	Bicyclus safitza safitza	Female	Uganda	Lab Stock (Cambridge)	Savannah	92	yes	no	0	NA	-	-	-	-	-	-	NA		NA
93	OB-CAM-1013	Bicyclus safitza safitza	Female	Uganda	Lab Stock (Cambridge)	Savannah	93	yes	no	0	NA	-	-	-	-	-	-	NA		NA
94	OB-CAM-1014	Bicyclus safitza safitza	Female	Uganda	Lab Stock (Cambridge)	Savannah	94	yes	no	0	NA	-	-	-	-	-	-	NA		NA
95	OB-CAM-1015	Bicyclus safitza safitza	Female	Uganda	Lab Stock (Cambridge)	Savannah	95	yes	no	0	NA	-	-	-	-	-	-	NA		NA
96	OB-CAM-1016	Bicyclus safitza safitza	Female	Uganda	Lab Stock (Cambridge)	Savannah	96	yes	no	0	NA	-	-	-	-	-	-	NA		NA
97	OB-CAM-1017	Bicyclus safitza safitza	Female	Uganda	Lab Stock (Cambridge)	Savannah	97	yes	no	0	NA	-	-	-	-	-	-	NA		NA
98	OB-CAM-1018	Bicyclus safitza safitza	Female	Uganda	Lab Stock (Cambridge)	Savannah	98	yes	no	0	NA	-	-	-	-	-	-	NA		NA
99	OB-CAM-1019	Bicyclus safitza safitza	Female	Uganda	Lab Stock (Cambridge)	Savannah	99	yes	no	0	NA	-	-	-	-	-	-	NA		NA
100	OB-CAM-1020	Bicyclus safitza safitza	Female	Uganda	Lab Stock (Cambridge)	Savannah	100	yes	no	0	NA	-	-	-	-	-	-	NA		NA
159	OB-IND-1003	Bicyclus sanaos	Female	Nigeria	Afi Mountains	Forest	OB59	yes	yes	100	b	-	-	coxA:38	-	(ftsZ:81)	-	(Q)		NA
160	OB-IND-1014	Bicyclus sanaos	Female	Nigeria	Afi Mountains	Forest	OB60	yes	yes	100	b	-	-	(coxA:38)	-	-	fbpA:6	(R)		NA
155	No Code	Bicyclus sanaos	Female	Nigeria	Ologbo	Forest	OB55	yes	yes	100	b	-	-	-	-	(ftsZ:81)	-	NA		NA
156	No Code	Bicyclus sanaos	Female	Nigeria	Ologbo	Forest	OB56	yes	yes	100	b	-	-	-	-	(ftsZ:81)	-	NA		NA
151	OB-IND-0021	Bicyclus sanaos	Female	Nigeria	Ologbo	Forest	OB51	yes	yes	100	b	-	-	-	-	(ftsZ:81)	-	NA		NA
152	OB-IND-0022	Bicyclus sanaos	Female	Nigeria	Ologbo	Forest	OB52	yes	yes	100	b	-	-	-	-	(ftsZ:81)	-	NA		NA
153	OB-IND-1293	Bicyclus sanaos	Female	Nigeria	Ologbo	Forest	OB53	yes	yes	100	b	-	-	-	-	(ftsZ:81)	-	NA		NA
154	OB-IND-1294	Bicyclus sanaos	Female	Nigeria	Ologbo	Forest	OB54	yes	yes	100	b	-	-	-	-	(ftsZ:81)	-	NA		NA
157	OB-IND-1413	Bicyclus sanaos	Female	Nigeria	Rhoko	Forest	OB57	yes	yes	100	b	-	-	-	-	(ftsZ:81)	-	NA		NA
158	OB-IND-1422	Bicyclus sanaos	Female	Nigeria	Rhoko	Forest	OB58	yes	yes	100	a	-	-	-	hcpA:7	+	-	NA		NA	FtsZ locus amplified at PCR, but only partially sequenced (twice)
10	OB-IND-1033	Bicyclus sangmelinae	Female	Ghana	Bobiri	Forest	10	yes	no	0	NA	-	-	-	-	-	-	NA		NA
11	OB-IND-1045	Bicyclus sangmelinae	Female	Ghana	Bobiri	Forest	11	yes	no	0	NA	-	-	-	-	-	-	NA		NA
21	OB-IND-1219	Bicyclus sangmelinae	Female	Liberia	Sapo	Forest	21	yes	yes	66.7	b	wsp:115	gatB:71	coxA:67	hcpA:74	-	fbpA:6	C		wBeph_B
22	OB-IND-1220	Bicyclus sangmelinae	Female	Liberia	Sapo	Forest	22	yes	no	66.7	NA	-	-	-	-	-	-	NA		NA
8	OB-IND-1028	Bicyclus sangmelinae	Male	Ghana	Bobiri	Forest	8	yes	no	0	NA	-	-	-	-	-	-	NA		NA
9	OB-IND-1029	Bicyclus sangmelinae	Male	Ghana	Bobiri	Forest	9	yes	no	0	NA	-	-	-	-	-	-	NA		NA
23	OB-IND-1221	Bicyclus sangmelinae	Male	Liberia	Sapo	Forest	23	yes	yes	66.7	b	wsp:115	gatB:71	coxA:67	hcpA:74	-	fbpA:6	C		wBeph_B
24	OB-IND-1222	Bicyclus sangmelinae	Male	Liberia	Sapo	Forest	24	yes	no	66.7	NA	-	-	-	-	-	-	NA		NA
25	OB-IND-1223	Bicyclus sangmelinae	Male	Liberia	Sapo	Forest	25	yes	yes	66.7	b	wsp:115	gatB:71	coxA:67	-	-	fbpA:6	C		wBeph_B
39	OB-IND-1285	Bicyclus sangmelinae	Male	Liberia	Sapo	Forest	39	yes	yes	66.7	b	wsp:115	gatB:71	coxA:67	-	-	fbpA:6	C		wBeph_B
58	OB-IND-1803	Bicyclus smithi smithi	Female	Nigeria	Ngel Nyaki	Forest	58	yes	no	0	NA	-	-	-	-	-	-	NA		NA
60	OB-IND-1816	Bicyclus smithi smithi	Female	Nigeria	Ngel Nyaki	Forest	60	yes	no	0	NA	-	-	-	-	-	-	NA		NA
61	OB-IND-1821	Bicyclus smithi smithi	Female	Nigeria	Ngel Nyaki	Forest	61	yes	no	0	NA	-	-	-	-	-	-	NA		NA
62	OB-IND-1822	Bicyclus smithi smithi	Female	Nigeria	Ngel Nyaki	Forest	62	yes	no	0	NA	-	-	-	-	-	-	NA		NA
17	OB-IND-1105	Bicyclus smithi smithi	Female	Nigeria	Obudu	Forest	17	yes	no	0	NA	-	-	-	-	-	-	NA		NA
18	OB-IND-1106	Bicyclus smithi smithi	Female	Nigeria	Obudu	Forest	18	yes	no	0	NA	-	-	-	-	-	-	NA		NA
63	OB-IND-1830	Bicyclus smithi smithi	Female	Nigeria	Obudu	Forest	63	yes	no	0	NA	-	-	-	-	-	-	NA		NA
64	OB-IND-1831	Bicyclus smithi smithi	Female	Nigeria	Obudu	Forest	64	yes	no	0	NA	-	-	-	-	-	-	NA		NA
59	OB-IND-1805	Bicyclus smithi smithi	Male	Nigeria	Ngel Nyaki	Forest	59	yes	no	0	NA	-	-	-	-	-	-	NA		NA
16	OB-IND-1103	Bicyclus smithi smithi	Male	Nigeria	Obudu	Forest	16	yes	no	0	NA	-	-	-	-	-	-	NA		NA
1	OB-IND-0043	Bicyclus sylvicolus	Female	Nigeria	Afi Mountains	Forest	1	yes	no	10	NA	-	-	-	-	-	-	NA		NA
2	OB-IND-0047	Bicyclus sylvicolus	Female	Nigeria	Afi Mountains	Forest	2	yes	no	10	NA	-	-	-	-	-	-	NA		NA
15	OB-IND-1078	Bicyclus sylvicolus	Female	Nigeria	Ologbo	Forest	15	yes	no	10	NA	-	-	-	-	-	-	NA		NA
44	OB-IND-1442	Bicyclus sylvicolus	Female	Nigeria	Ologbo	Forest	44	yes	no	10	NA	-	-	-	-	-	-	NA		NA
55	OB-IND-1724	Bicyclus sylvicolus	Female	Nigeria	Ologbo	Forest	55	yes	no	10	NA	-	-	-	-	-	-	NA		NA
57	OB-IND-1759	Bicyclus sylvicolus	Female	Nigeria	Ologbo	Forest	57	yes	yes	10	b	wsp:V	gatB:145	(coxA:4)	hcpA:74	-	(fbpA:6)	H		wBsyl_B
3	OB-IND-0052	Bicyclus sylvicolus	Male	Nigeria	Afi Mountains	Forest	3	yes	no	10	NA	-	-	-	-	-	-	NA		NA
12	OB-IND-1057	Bicyclus sylvicolus	Male	Nigeria	Ologbo	Forest	12	yes	no	10	NA	-	-	-	-	-	-	NA		NA
46	OB-IND-1469	Bicyclus sylvicolus	Male	Nigeria	Omo Forest	Forest	46	yes	no	10	NA	-	-	-	-	-	-	NA		NA
47	OB-IND-1470	Bicyclus sylvicolus	Male	Nigeria	Omo Forest	Forest	47	yes	no	10	NA	-	-	-	-	-	-	NA		NA
161	OB-IND-0018	Bicyclus taenias	Female	Nigeria	Ologbo	Forest	OB61	yes	yes	100	b	wsp:19	gatB:9	coxA:38	-	ftsZ:177	fbpA:4	J		wBtae_B
162	OB-IND-0027	Bicyclus taenias	Female	Nigeria	Ologbo	Forest	OB62	yes	yes	100	b	wsp:19	gatB:9	coxA:38	(hcpA:3)	ftsZ:177	fbpA:4	J		wBtae_B
165	OB-IND-1302	Bicyclus taenias	Female	Nigeria	Ologbo	Forest	OB65	yes	yes	100	b	wsp:19	gatB:9	coxA:38	(hcpA:3)	ftsZ:177	fbpA:4	J		wBtae_B
166	OB-IND-1333	Bicyclus taenias	Female	Nigeria	Ologbo	Forest	OB66	yes	yes	100	b	wsp:19	gatB:9	coxA:38	-	ftsZ:177	fbpA:4	J		wBtae_B
163	OB-IND-1265	Bicyclus taenias	Female	Liberia	Sapo	Forest	OB63	yes	yes	80	b	wsp:19	gatB:9	coxA:38	(hcpA:3)	ftsZ:177	fbpA:4	J		wBtae_B
164	OB-IND-1266	Bicyclus taenias	Female	Liberia	Sapo	Forest	OB64	yes	yes	80	b	wsp:19	gatB:9	coxA:38	-	ftsZ:177	fbpA:4	J		wBtae_B
167	OB-IND-1043	Bicyclus taenias	Male	Ghana	Bobiri	Forest	OB67	yes	yes	100	b	-	-	coxA:38	-	-	-	NA		NA
168	OB-IND-1269	Bicyclus taenias	Male	Liberia	Sapo	Forest	OB68	yes	no	80	NA	-	-	-	-	-	-	NA		NA
169	OB-IND-1270	Bicyclus taenias	Male	Liberia	Sapo	Forest	OB69	yes	yes	80	b	-	-	coxA:38	(hcpA:3)	ftsZ:177	fbpA:4	J		wBtae_B
170	OB-IND-1271	Bicyclus taenias	Male	Liberia	Sapo	Forest	OB70	yes	yes	80	b	-	gatB:9	coxA:38	(hcpA:3)	ftsZ:177	fbpA:4	J		wBtae_B
34	OB-IND-1255	Bicyclus jacksoni	Male	Liberia	Sapo	Forest	34	yes	yes	100	b	wsp:707	gatB:125	coxA:4	hcpA:74	ftsZ:4	fbpA:6	187	ST187	wBjac_B
36	OB-IND-1279	Bicyclus jacksoni	Male	Liberia	Sapo	Forest	36	yes	yes	100	b	wsp:707	gatB:125	coxA:4	hcpA:74	-	fbpA:6	187	ST187	wBjac_B
37	OB-IND-1280	Bicyclus jacksoni	Male	Liberia	Sapo	Forest	37	yes	yes	100	b	wsp:707	gatB:125	coxA:4	hcpA:74	ftsZ:4	fbpA:6	187	ST187	wBjac_B
38	OB-IND-1284	Bicyclus jacksoni	Male	Liberia	Sapo	Forest	38	yes	yes	100	b	wsp:707	gatB:125	coxA:4	hcpA:74	ftsZ:4	fbpA:6	187	ST187	wBjac_B
109	BVUL-AFI-F3	Bicyclus vulgaris	Female	Nigeria	Afi Mountains	Savannah	OB09	yes	no	50	NA	-	-	-	-	-	-	NA		NA
110	BVUL-AFI-F4	Bicyclus vulgaris	Female	Nigeria	Afi Mountains	Savannah	OB10	yes	yes	50	a	-	gatB:7	coxA:6	hcpA:7	+	fbpA:8	19	ST19	wBvul_A	FtsZ locus amplified at PCR, but only partially sequenced (twice)
101	BVUL-BOB-F1	Bicyclus vulgaris	Female	Ghana	Bobiri	Savannah	OB01	yes	no	0	NA	-	-	-	-	-	-	NA		NA
102	BVUL-BOB-F2	Bicyclus vulgaris	Female	Ghana	Bobiri	Savannah	OB02	yes	no	0	NA	-	-	-	-	-	-	NA		NA
103	BVUL-BOB-F3	Bicyclus vulgaris	Female	Ghana	Bobiri	Savannah	OB03	yes	no	0	NA	-	-	-	-	-	-	NA		NA
104	BVUL-OLO-F1	Bicyclus vulgaris	Female	Nigeria	Ologbo	Savannah	OB04	yes	no	50	NA	-	-	-	-	-	-	NA		NA
105	BVUL-OLO-F5	Bicyclus vulgaris	Female	Nigeria	Ologbo	Savannah	OB05	yes	no	50	NA	-	-	-	-	-	-	NA		NA
106	BVUL-OLO-F6	Bicyclus vulgaris	Female	Nigeria	Ologbo	Savannah	OB06	yes	yes	50	a	-	gatB:7	coxA:6	-	-	-	(19)	ST19	(wBvul_A)
107	BVUL-SAP-F1	Bicyclus vulgaris	Female	Liberia	Sapo	Savannah	OB07	yes	no	0	NA	-	-	-	-	-	-	NA		NA
108	BVUL-YAN-F1	Bicyclus vulgaris	Female	Nigeria	Yankari	Savannah	OB08	yes	yes	50	b	-	-	coxA:38	hcpA:29	-	-	(E)		NA
173	OB-IND-1044	Bicyclus xeneas occidentalis	Female	Ghana	Bobiri	Forest	OB73	yes	yes	100	a	wsp:18	-	coxA:6	-	ftsZ:3	(fbpA:8)	(L or M)	ST19	NA
174	OB-IND-1048	Bicyclus xeneas occidentalis	Female	Nigeria	Ologbo	Forest	OB74	yes	yes	85.7	a	wsp:18	gatB:7	coxA:6	-	-	(fbpA:8)	(L or M)	ST19	NA
175	OB-IND-1059	Bicyclus xeneas occidentalis	Female	Nigeria	Ologbo	Forest	OB75	yes	yes	85.7	a	wsp:18	-	coxA:6	-	ftsZ:3	-	(L or M)	ST19	NA
180	OB-IND-1839	Bicyclus xeneas occidentalis	Female	Nigeria	Ologbo	Forest	OB80	yes	yes	85.7	a	wsp:18	gatB:7	coxA:6	hcpA:7	ftsZ:3	(fbpA:8)	L	ST19	wBxen_A
178	OB-IND-1460	Bicyclus xeneas occidentalis	Female	Nigeria	Omo Forest	Forest	OB78	yes	yes	85.7	a	-	-	coxA:6	-	-	-	NA		NA
179	OB-IND-1461	Bicyclus xeneas occidentalis	Female	Nigeria	Omo Forest	Forest	OB79	yes	yes	85.7	a	wsp:18	gatB:7	coxA:6	hcpA:7	ftsZ:3	(fbpA:8)	L	ST19	wBxen_A
176	OB-IND-1250	Bicyclus xeneas occidentalis	Female	Liberia	Sapo	Forest	OB76	yes	yes	100	a	wsp:18	gatB:7	coxA:6	(hcpA:7)	ftsZ:3	(fbpA:8)	M	ST19	wBxen2_A
177	OB-IND-1251	Bicyclus xeneas occidentalis	Female	Liberia	Sapo	Forest	OB77	yes	yes	100	a	wsp:18	gatB:7	coxA:6	hcpA:7	ftsZ:3	(fbpA:8)	L	ST19	wBxen_A
171	OB-IND-0036	Bicyclus xeneas xeneas	Female	Nigeria	Rhoko	Forest	OB71	yes	no	85.7	NA	-	-	-	-	-	-	NA		NA
172	OB-IND-0067	Bicyclus xeneas xeneas	Female	Nigeria	Rhoko	Forest	OB72	yes	yes	85.7	b	wsp:W	gatB:9	coxA:4	hcpA:74	-	-	I		wBxen_B
4	OB-IND-0054	Bicyclus xeneoides	Female	Nigeria	Afi Mountains	Forest	4	yes	no	0	NA	-	-	-	-	-	-	NA		NA
7	OB-IND-1004	Bicyclus xeneoides	Female	Nigeria	Afi Mountains	Forest	7	yes	no	0	NA	-	-	-	-	-	-	NA		NA
5	OB-IND-0061	Bicyclus xeneoides	Male	Nigeria	Afi Mountains	Forest	5	yes	no	0	NA	-	-	-	-	-	-	NA		NA
6	OB-IND-1002	Bicyclus xeneoides	Male	Nigeria	Afi Mountains	Forest	6	yes	no	0	NA	-	-	-	-	-	-	NA		NA
43	OB-IND-1421	Bicyclus xeneoides	Male	Nigeria	Rhoko	Forest	43	yes	no	0	NA	-	-	-	-	-	-	NA		NA
